# Supplementary material for: Investigating the therapeutic potential of hesperidin targeting CRISP2 in intervertebral disc degeneration and cancer risk mitigation
Source: Front Pharmacol. 2024 Aug 29;15:1447152. doi: 10.3389/fphar.2024.1447152 (PMC11390660; doi:10.3389/fphar.2024.1447152)
Supplement: Supplementary file 1 [file DataSheet1.ZIP › rawdata(补充材料上传)/TS03F10Bcck8.xlsx]

## Sheet: CCK8 Data
Control	LPS	Hesperidin+LPS
0.94	0.39	0.69
1.06	0.33	0.84
1.02	0.37	0.95
1.05	0.33	0.71
1	0.34	0.8
0.93	0.42	1.05

## Sheet: Stats Results
Group1	Group2	Method	Statistic	P.Value
Control	LPS	T-test	23.1086504995468	3.17263868535215e-09
Control	Hesperidin+LPS	T-test	2.62059019000555	0.036520550079157
LPS	Hesperidin+LPS	T-test	-8.03946654924898	0.000246696476252034
