# Supplementary material for: Investigating the therapeutic potential of hesperidin targeting CRISP2 in intervertebral disc degeneration and cancer risk mitigation
Source: Front Pharmacol. 2024 Aug 29;15:1447152. doi: 10.3389/fphar.2024.1447152 (PMC11390660; doi:10.3389/fphar.2024.1447152)
Supplement: Supplementary file 1 [file DataSheet1.ZIP › rawdata(补充材料上传)/TS03F10CPCR CRISP2.xlsx]

## Sheet: CCK8 Data
Control	LPS	Hesperidin+LPS
0.98	1.64	1.35
0.98	1.76	1.21
0.99	1.67	1.21
0.98	1.9	1.27
0.98	1.55	1.23
0.99	2.07	1.33

## Sheet: Stats Results
Group1	Group2	Method	Statistic	P.Value
Control	LPS	T-test	-10.1634573182114	0.000155305126809537
Control	Hesperidin+LPS	T-test	-10.8748632468066	9.64196769109873e-05
LPS	Hesperidin+LPS	T-test	6.159756221262	0.000783279897494891
