# Supplementary material for: Investigating the therapeutic potential of hesperidin targeting CRISP2 in intervertebral disc degeneration and cancer risk mitigation
Source: Front Pharmacol. 2024 Aug 29;15:1447152. doi: 10.3389/fphar.2024.1447152 (PMC11390660; doi:10.3389/fphar.2024.1447152)
Supplement: Supplementary file 1 [file DataSheet1.ZIP › rawdata(补充材料上传)/TS03F10DPCR iNOS.xlsx]

## Sheet: CCK8 Data
Control	LPS	Hesperidin+LPS
0.97	2.16	1.4
0.97	2.41	1.12
0.98	2.22	1.12
0.96	2.73	1.24
0.96	1.96	1.15
0.99	3.09	1.37

## Sheet: Stats Results
Group1	Group2	Method	Statistic	P.Value
Control	LPS	T-test	-8.63333025999941	0.000341141246744684
Control	Hesperidin+LPS	T-test	-5.02001299625186	0.00382276604341278
LPS	Hesperidin+LPS	T-test	6.77811967719368	0.000528627597806461
