# Supplementary material for: Investigating the therapeutic potential of hesperidin targeting CRISP2 in intervertebral disc degeneration and cancer risk mitigation
Source: Front Pharmacol. 2024 Aug 29;15:1447152. doi: 10.3389/fphar.2024.1447152 (PMC11390660; doi:10.3389/fphar.2024.1447152)
Supplement: Supplementary file 1 [file DataSheet1.ZIP › rawdata(补充材料上传)/TS03F10EPCR COX2.xlsx]

## Sheet: CCK8 Data
Control	LPS	Hesperidin+LPS
1	2.93	1.9
0.96	2.85	1.87
1.03	2.74	1.37
1.01	2.6	1.68
0.98	2.58	1.7
0.97	2.77	1.65

## Sheet: Stats Results
Group1	Group2	Method	Statistic	P.Value
Control	LPS	T-test	-30.2157643088116	3.69116418644224e-07
Control	Hesperidin+LPS	T-test	-8.94875128692586	0.000243090991416922
LPS	Hesperidin+LPS	T-test	10.9111145672295	1.46051674551999e-06
