# Supplementary material for: Investigating the therapeutic potential of hesperidin targeting CRISP2 in intervertebral disc degeneration and cancer risk mitigation
Source: Front Pharmacol. 2024 Aug 29;15:1447152. doi: 10.3389/fphar.2024.1447152 (PMC11390660; doi:10.3389/fphar.2024.1447152)
Supplement: Supplementary file 1 [file DataSheet1.ZIP › rawdata(补充材料上传)/TS03F10FPCR IL6.xlsx]

## Sheet: CCK8 Data
Control	LPS	Hesperidin+LPS
1.01	2.16	1.66
1.03	1.87	1.37
0.99	2.54	1.45
0.97	2.68	1.84
1.02	2.87	1.84
1.01	1.81	1.76

## Sheet: Stats Results
Group1	Group2	Method	Statistic	P.Value
Control	LPS	T-test	-7.32951509115104	0.000726866485447409
Control	Hesperidin+LPS	T-test	-7.9181033772197	0.000466964364301353
LPS	Hesperidin+LPS	T-test	3.39044817898859	0.0116505780468682
